# Supplementary material for: Experimental Identification of Small Non-Coding RNAs in the Model Marine Bacterium Ruegeria pomeroyi DSS-3
Source: Front Microbiol. 2016 Mar 29;7:380. doi: 10.3389/fmicb.2016.00380 (PMC4809877; doi:10.3389/fmicb.2016.00380)
Supplement: Supplementary file 4 [file Table4.XLSX]

## Sheet: Sheet1
Supplemental Material
Experimental identification of small non-coding RNAs in the model marine bacterium Ruegeria pomeroyi DSS-3
Table S4. sRNAs identified during growth of Ruegeria pomeroyi under C- and N-limited conditions. Fold-difference >0 indicates higher levels during C limitation and <0 indicates higher levels during N limitation. Size estimates for selected sRNAs based on Northern Blotting (+ S.D.) are indicated, as are genome coordinates, and COG and KEGG annotations of target genes. For sRNAs that were also foun…
sRNA Name	Chr	Start	Stop	strand	Size (nt)	Nothern Blot, exponential	Northern Blot, stationary	PCR validation	PID	Locus	Accession	Product	method	COG	KO	Designation in Burns et al. 2016
6S/SsrS RNA	Chromosome	1884785	1884942	-	158	147 (140-154)	149 (141-156) and 188 (179-197)	validated	56696642	SPO1765	YP_167003.1	hypothetical protein	Rfam	-
cis1	Chromosome	2824	3020	-	197				56694931	SPO0003	YP_165276.1	chromosome partitioning protein ParA	position	COG1192D,COG1192D	K03496
cis2	Chromosome	41047	41199	-	153			validated	56694968	SPO0040	YP_165313.1	ABC transporter, permease protein	position	COG1682GM,COG1682GM
cis3	Chromosome	100726	100876	+	151				56695026	SPO0098	YP_165372.1	peptide/opine/nickel uptake family ABC transporter, ATP-binding protein	position	COG4172R,COG4172R	K02032
cis4	Chromosome	112601	112731	+	131				56698707	SPO0108	YP_165382.1	transposase, truncation	position	-
cis5	Chromosome	122746	123022	-	277				56695043	SPO0116	YP_165390.1	acetate kinase	position	COG0282C,COG0282C	K00925
cis7	Chromosome	139653	139814	+	162				56695057	SPO0132	YP_165404.1	sensor histidine kinase/response regulator	position	COG0642T,COG0642T		sRNA2
cis8	Chromosome	201160	201286	+	127			validated	56695107	SPO0184	YP_165454.1	hypothetical protein	position	COG3333S,COG3333S	K07793
cis9	Chromosome	202930	203063	+	134				56695108	SPO0185	YP_165455.1	hypothetical protein	position	-	K07794
cis10	Chromosome	211043	211322	-	280				56695115	SPO0192	YP_165462.1	flagellar hook protein FlgE, putative	position	COG1749N,COG1749N	K02390
cis12	Chromosome	246366	246670	+	305			no	56695149	SPO0227	YP_165496.1	PaxA, putative	position	COG2931Q,COG2931Q		sRNA6
cis13	Chromosome	340044	340198	+	155				56695243	SPO0328	YP_165591.1	hypothetical protein	position	COG3000I,COG3000I
cis14	Chromosome	423305	423439	-	135				56695326	SPO0411	YP_165674.1	hypothetical protein	position	-
cis16	Chromosome	559431	559569	+	139				56695473	SPO0560	YP_165821.1	oligopeptide ABC transporter, periplasmic oligopeptide-binding protein	position	COG0747E,COG0747E	K02035
cis17	Chromosome	585390	585625	-	236				56695486	SPO0574	YP_165834.1	ABC transporter, transmembrane ATP-binding protein, putative	position	COG1132V,COG1132V
cis18	Chromosome	604503	604699	+	197				56695500	SPO0588	YP_165848.1	transcriptional regulator, LysR family	position	COG0583K,COG0583K
cis19	Chromosome	623114	623241	+	128				56695515	SPO0603	YP_165863.1	hypothetical protein	position	-
cis20	Chromosome	644151	644518	+	368				56695533	SPO0624	YP_165883.1	hypothetical protein	position	-
cis22	Chromosome	649618	649835	-	218	229 (159-325)		validated	564825977	SPO0628a	YP_008877642.1	hypothetical protein	position	-		sRNA16
cis23	Chromosome	669518	669685	+	168				56695554	SPO0649	YP_165904.1	sugar ABC transporter, permease protein	position	COG1079R,COG1079R	K02057
cis25	Chromosome	686678	686852	-	175				56695565	SPO0660	YP_165915.1	N-acetyltaurine ABC transporter, periplasmic binding protein	position	COG0747E,COG0747E	K02035
cis26	Chromosome	710819	710976	+	158				56695585	SPO0680	YP_165935.1	glyoxalase family protein	position	COG0346E,COG0346E
cis27	Chromosome	718288	718614	-	327				56695593	SPO0688	YP_165943.1	adenylate/guanylate cyclase	position	COG2114T,COG2114T	K01768
cis29	Chromosome	738532	738704	-	173				56695611	SPO0708	YP_165962.1	invasion protein IbeA	position	COG0644C,COG0644C
cis31	Chromosome	777287	777618	+	332				56695647	SPO0745	YP_165998.1	hypothetical protein	position	-		sRNA18
cis32	Chromosome	783630	783926	+	297				56695651	SPO0749	YP_166002.1	hypothetical protein	position	-
cis34	Chromosome	858453	858588	+	136				56695727	SPO0825	YP_166078.1	branched-chain amino acid ABC transporter, periplasmic substrate-binding protein	position	COG0683E,COG0683E	K01999
cis35	Chromosome	939754	940069	-	316				56695784	SPO0882	YP_166135.1	hypothetical protein	position	-		sRNA23
cis36	Chromosome	956164	956350	+	187				56695802	SPO0900	YP_166153.1	sulfate adenylyltransferase	position	COG2046P,COG2046P	K00958
cis37	Chromosome	998190	998377	+	188				564825984	SPO0946	YP_166199.2	phosphomannomutase/phosphoglucomutase	position	-	K15778
cis39	Chromosome	1087800	1087960	-	161				56695939	SPO1039	YP_166290.1	hypothetical protein	position	-
cis40	Chromosome	1110600	1110850	-	251				56695956	SPO1059	YP_166310.1	serine/threonine protein kinase	position	COG0515RTKL,COG0515RTKL		sRNA30
cis41	Chromosome	1228485	1228739	+	255				56696069	SPO1176	YP_166423.1	Ser/Thr protein phosphatase family protein	position	COG1409R,COG1409R
cis43	Chromosome	1282626	1283089	-	464			validated	56696113	SPO1221	YP_166468.1	hypothetical protein	position	-		sRNA40
cis47	Chromosome	1477919	1478082	-	164				56696290	SPO1406	YP_166647.1	hypothetical protein	position	COG5486S,COG5486S		sRNA52
cis50	Chromosome	1665097	1665354	-	258				56696456	SPO1572	YP_166813.1	serine hydroxymethyltransferase	position	COG0112E,COG0112E	K00600	sRNA62
cis51	Chromosome	1738194	1738404	-	211				564826005	SPO1633	YP_166874.2	hypothetical protein	position	-
cis52	Chromosome	1765576	1765754	+	179			validated	56696540	SPO1658	YP_166897.1	oligopeptide/dipeptide ABC transporter, permease protein	position	COG0601EP,COG0601EP	K02033
cis55	Chromosome	2057486	2057643	-	158				56696802	SPO1929	YP_167164.1	peptidoglycan binding protein, putative	position	COG2989S,COG2989S		sRNA82
cis57	Chromosome	2152189	2152448	+	260				564826014	SPO2024	YP_008877654.1	Aminotransferase	position	-	K04487	sRNA87
cis60	Chromosome	2353548	2353900	+	353				564826018	SPO2213a	YP_008877655.1	hypothetical protein	position	-
cis61	Chromosome	2434800	2435000	-	201				56697156	SPO2297	YP_167520.1	hypothetical protein	position	-
cis64	Chromosome	2551519	2551859	+	341			validated	56697255	SPO2401	YP_167620.1	type I secretion target repeat protein	position	COG2931Q,COG2931Q
cis67	Chromosome	2923269	2923826	-	558			validated	56697573	SPO2734	YP_167941.1	type I restriction-modification system, S subunit	position	COG0732V,COG0732V	K01154
cis68	Chromosome	2928448	2928860	-	413				56697575	SPO2736	YP_167944.1	hypothetical protein	position	COG3410S,COG3410S		sRNA130
cis70	Chromosome	3140665	3140888	+	224				56696456	SPO2940	WP_011047309	serine hydroxymethyltransferase	position	COG0112E,COG0112E	K00600	sRNA142
cis71	Chromosome	3163742	3163927	+	186				56698715	SPO2965	YP_168173.1	ribosomal protein L33	position	COG0267J,COG0267J	K02913
cis72	Chromosome	3192921	3193375	-	455				56697830	SPO2995	YP_168201.1	peptide/nickel/opine uptake family ABC transporter, periplasmic substrate-binding protein	position	COG0747E,COG0747E	K02035
cis73	Chromosome	3224255	3224655	-	401				56697855	SPO3022	YP_168226.1	valyl-tRNA synthetase	position	COG0525J,COG0525J	K01873	sRNA148
cis74	Chromosome	3246013	3246185	+	173				56697869	SPO3036	YP_168240.1	metallo-beta-lactamase family protein	position	COG2015Q,COG2015Q
cis75	Chromosome	3251315	3251565	+	251				56697872	SPO3039	YP_168243.1	polar amino acid uptake family ABC transporter, periplasmic substrate-binding protein, putative	position	COG0834ET,COG0834ET	K02030	sRNA150
cis76	Chromosome	3307025	3307202	-	178				56697929	SPO3097	YP_168300.1	3-hydroxyisobutyrate dehydrogenase	position	COG2084I,COG2084I	K00020	sRNA155
cis77	Chromosome	3340068	3340230	-	163				56697962	SPO3130	YP_168333.1	tyrosine recombinase XerC	position	COG4974L,COG4974L	K03733
cis78	Chromosome	3602599	3602815	+	217				56698222	SPO3398	YP_168594.1	homocysteine S-methyltransferase family protein	position	COG2040E,COG2040E		sRNA161
cis80	Chromosome	3658693	3658907	-	215				56698278	SPO3455	YP_168651.1	adenylate/guanylate cyclase	position	COG2114T,COG2114T		sRNA165
cis84	Chromosome	3831129	3831257	+	129				56698448	SPO3628	YP_168822.1	acetyltransferase, GNAT family	position	COG3393R,COG3393R
cis86	Chromosome	3867921	3868055	+	135				56698486	SPO3666	YP_168861.1	oxidoreductase, FAD-binding protein	position	COG0665E,COG0665E	K00285
cis88	Chromosome	3882618	3883179	+	562				564826068	SPO3673a	YP_008877665.1	hypothetical protein	position	-
cis89	Chromosome	3898800	3899125	-	326	5,883 (2,487-9,288)	177 (169-185)	validated	56698507	SPO3689	YP_168883.1	transcriptional regulator, MarR family	position	COG1846K,COG1846K		sRNA172
cis90	Chromosome	3999624	3999853	+	230			validated	56698604	SPO3787	YP_168981.1	sugar ABC transporter, periplasmic sugar-binding protein	position	COG1653G,COG1653G	K02027	sRNA176
cis92	Megaplasmid	6665	6812	-	148				56708799	SPOA0008	YP_164840.1	hypothetical protein	position	COG0319R	K07042
cis93	Megaplasmid	9617	9837	-	221				56708802	SPOA0011	YP_164843.1	S-adenosylmethionine synthetase	position	COG0192H	K00789	sRNA182
cis94	Megaplasmid	22030	22326	-	297				56708816	SPOA0026	YP_164857.1	3,4-dihydroxyphenylacetate 2,3-dioxygenase	position	COG3384S	K00455
cis95	Megaplasmid	78388	78567	+	180				56708870	SPOA0082	YP_164913.1	hypothetical protein	position	COG3593L		sRNA188
cis97	Megaplasmid	127562	127806	-	245				56708908	SPOA0121	YP_164953.1	sulfatase family protein	position	COG3119P
cis99	Megaplasmid	295580	295983	-	404				56708816	SPOA269	WP_011242048.1	hypothetical protein	position	COG3384S	K00455
cis101	Megaplasmid	381173	381414	+	242				56709119	SPOA0337	YP_165164.1	hypothetical protein	position	-
cis102	Megaplasmid	385352	385494	+	143				56709124	SPOA0342	YP_165169.1	hypothetical protein	position	-
cis103	Megaplasmid	389451	389657	-	207				56709129	SPOA0347	YP_165174.1	hypothetical protein	position	COG2814G
cis104	Megaplasmid	481299	481501	+	203				56709214	SPOA0433	YP_165260.1	esterase	position	COG0596R
riboswitch82	Chromosome	3757925	3758112	+	188				56696847	SPO1974	YP_167209.1	autoinducer-binding transcriptional regulator, LuxR family	Rfam	COG2771K,COG2771K
RNP	Chromosome	3754769	3754945	+	177	95 (90-100)	94 (89-99) and 98 (93-103)	validated	56696283	SPO1399	YP_166640.1	transcriptional regulator, AraC family	Rfam	COG4977K,COG4977K
trans6	Chromosome	134550	134650	+	101				56694996	SPO0068	YP_165342.1	transcriptional regulator, putative	targetRNA	COG1846K,COG1846K
trans11	Chromosome	235567	235755	+	189				56695562	SPO0657	YP_165912.1	Metallochaperone, putative	targetRNA	COG0523R,COG0523R
trans15	Chromosome	493028	493252	+	225				56695213	SPO0298	YP_165561.1	acyl-CoA dehydrogenase family protein	targetRNA	COG1960I,COG1960I	K00257
trans21	Chromosome	647329	647592	+	264				56696041	SPO1144	YP_166395.1	universal stress protein family protein	targetRNA	COG0589T,COG0589T
trans28	Chromosome	719900	720060	+	161				56695760	SPO0858	YP_166111.1	methylamine utilization protein MauG, putative	targetRNA	COG1858P,COG1858P	K00428
trans30	Chromosome	774400	774600	-	201				-	-	-	-	targetRNA	-
trans33	Chromosome	820204	820314	+	111				56695108	SPO0185	YP_165455.1	hypothetical protein	targetRNA	-	K07794
trans38	Chromosome	1034181	1034491	-	311				56696156	SPO1267	YP_166512.1	transcriptional regulator, MarR family	targetRNA	COG1846K,COG1846K
trans44	Chromosome	1307009	1307273	-	265	266 (255-277)	251 (241-262)	validated	56695775	SPO0873	YP_166126.1	Ureidoglycolate hydrolase	targetRNA	COG3194F,COG3194F	K01483
trans45	Chromosome	1445752	1446102	-	351				56697883	SPO3050	YP_168254.1	hypothetical protein	targetRNA	-		sRNA20
trans46	Chromosome	1454596	1454736	-	141				56695245	SPO0330	YP_165593.1	cytochrome c peroxidase	targetRNA	COG1858P,COG1858P	K00428
trans48	Chromosome	1483351	1483492	+	142				56696639	SPO1762	YP_167000.1	riboflavin synthase, beta subunit	targetRNA	COG0054H,COG0054H	K00794	sRNA53
trans49	Chromosome	1551924	1552047	-	124				56695947	SPO1050	YP_166301.1	site-specific recombinase, phage integrase family	targetRNA	COG4973L,COG4973L
trans54	Chromosome	1885542	1885748	-	207				-	-	-	-	targetRNA	-
trans56	Chromosome	2104676	2104821	+	146				56695124	SPO0201	YP_165471.1	hypothetical protein	targetRNA	-		sRNA85
trans58	Chromosome	2154995	2155135	-	141				56698315	SPO3492	YP_168688.1	hypothetical protein	targetRNA	-
trans59	Chromosome	2197501	2197624		124				-	-	-	-	targetRNA	-		sRNA89
trans62	Chromosome	2488380	2488604	-	225	1,023 (961-1085)	123 (118-128) and 107 (103-112)	validated	564825969	SPO0491	YP_165753.2	hypothetical protein	targetRNA	-		sRNA106
trans63	Chromosome	2519363	2519850	+	488				56695246	SPO0331	YP_165594.1	thiol:disulfide interchange protein, putative	targetRNA	COG0526OC,COG0526OC
trans65	Chromosome	2553545	2553839	+	295				56695943	SPO1043	YP_166294.1	hypothetical protein	targetRNA	-
trans66	Chromosome	2718738	2718867	-	130				56695087	SPO0164	YP_165434.1	oxidoreductase, FMN-binding/pyridine nucleotide-disulfide oxidoreductase	targetRNA	COG1902C,COG1902C
trans69	Chromosome	3139015	3139174	-	160		166 (160-172)	validated	56695836	SPO0934	YP_166187.1	hypothetical protein	targetRNA	COG2981E,COG2981E		sRNA141
trans79	Chromosome	3612214	3612649	-	436				56698055	SPO3223	YP_168426.1	response regulator	targetRNA	COG4567TK,COG4567TK
trans83	Chromosome	3827873	3828093	+	221				56696765	SPO1889	YP_167126.1	alcohol dehydrogenase, zinc-containing	targetRNA	COG1064R,COG1064R	K00001
trans85	Chromosome	3839823	3839949	+	116				56695210	SPO0295	YP_165558.1	hypothetical protein	targetRNA	COG4233OC,COG4233OC		sRNA170
trans87	Chromosome	3873388	3873537	-	150				56696732	SPO1856	YP_167093.1	ribonuclease BN, putative	targetRNA	COG1295S,COG1295S	K07058	sRNA171
trans91	Chromosome	4095500	4095700	-	201				56695302	SPO0387	YP_165650.1	hypothetical protein	targetRNA	COG3180R,COG3180R	K07120	sRNA181
trans98	Megaplasmid	144891	145227	+	337				56695142	SPO0220	YP_165489.1	hypothetical protein	targetRNA	COG1576S,COG1576S	K00783
trans100	Megaplasmid	334750	334950	+	201				56695176	SPO0259	YP_165523.1	hypothetical protein	targetRNA	-
trans42	Chromosome	1273683	1273825	-	143	93 (88-97)	93 (89-98)	no	56698687	SPO3876	YP_169064.1	hypothetical protein	targetRNA	-
